# Supplementary material for: Increased Risk of NAFLD in Adults with Glomerular Hyperfiltration: An 8-Year Cohort Study Based on 147,162 Koreans
Source: J Pers Med. 2022 Jul 14;12(7):1142. doi: 10.3390/jpm12071142 (PMC9320347; doi:10.3390/jpm12071142)
Supplement: Supplementary file 1 [file jpm-12-01142-s001.zip]

Archive with 1 entries (1 files):
- jpm-1806021-supplementary.pdf
